# Supplementary material for: An Overview of the Evolution of Capsule Endoscopy Research—Text-Mining Analysis and Publication Trends
Source: Diagnostics (Basel). 2022 Sep 16;12(9):2238. doi: 10.3390/diagnostics12092238 (PMC9498258; doi:10.3390/diagnostics12092238)
Supplement: Supplementary file 1 [file diagnostics-12-02238-s001.zip]

Archive with 1 entries (1 files):
- diagnostics-1854020-supplementary.pdf
